# Supplementary material for: Shift work influences the outcomes of Chlamydia infection and pathogenesis
Source: Sci Rep. 2020 Sep 21;10:15389. doi: 10.1038/s41598-020-72409-5 (PMC7505842; doi:10.1038/s41598-020-72409-5)
Supplement: Supplementary file 1 — Supplementary Table S1. [file 41598_2020_72409_MOESM1_ESM.xlsx]

## Sheet: Sheet1
Table 1. Effect of Shift Work on Chlamydial Pathogenesis - Summary of Microscopic Findings
							Number of animals per degree of lesion severity*
Organ	Lesion	Group Name	Days Post Infection	Number of animals per group	Number of samples examined	Number of animals with lesions per group	Minimal	Mild	Moderate	Severe	CD4 POSITIVE
Ovary	Inflammation	Uninfected Control	34	6	12	0	0	0	0	0	1
		ZT3 Infected Control	34	6	12	4	2	2	0	0	5
		ZT15 Infected Control	34	6	12	0	0	0	0	0	1
		Uninfected ECD	34	6	12	0	0	0	0	0	0
		ZT3 Infected ECD	34	6	12	2	0	2	0	0	4
		ZT15 Infected ECD	34	6	12	2	0	2	0	0	2
Oviduct	Inflammation	Uninfected Control	34	6	12	0	0	0	0	0	0
		ZT3 Infected Control	34	6	12	3	1	2	0	0	5
		ZT15 Infected Control	34	6	12	0	0	0	0	0	1
		Uninfected ECD	34	6	12	0	0	0	0	0	0
		ZT3 Infected ECD	34	6	12	2	0	2	0	0	5
		ZT15 Infected ECD	34	6	12	1	0	1	0	0	3
	Hydrosalpinx	Uninfected Control	34	6	12	0	0	0	0	0
		ZT3 Infected Control	34	6	12	2	0	0	2	0
		ZT15 Infected Control	34	6	12	0	0	0	0	0
		Uninfected ECD	34	6	12	0	0	0	0	0
		ZT3 Infected ECD	34	6	12	2	0	0	2	0
		ZT15 Infected ECD	34	6	12	1	0	0	1	0
Uterus	Inflammation	Uninfected Control	34	6	1	0	0	0	0	0	2
		ZT3 Infected Control	34	6	1	4	0	2	2	0	6
		ZT15 Infected Control	34	6	1	1	0	1	0	0	6
		Uninfected ECD	34	6	1	0	0	0	0	0	0
		ZT3 Infected ECD	34	6	1	5	1	4	0	0	5
		ZT15 Infected ECD	34	6	1	1	0	1	0	0	2
	Endometrial Hyperplasia, Cystic	Uninfected Control	34	6	1	0	0	0	0	0
		ZT3 Infected Control	34	6	1	1	0	0	1	0
		ZT15 Infected Control	34	6	1	0	0	0	0	0
		Uninfected ECD	34	6	1	0	0	0	0	0
		ZT3 Infected ECD	34	6	1	3	0	2	1	0
		ZT15 Infected ECD	34	6	1	2	0	2	0	0
