# Supplementary material for: Shift work influences the outcomes of Chlamydia infection and pathogenesis
Source: Sci Rep. 2020 Sep 21;10:15389. doi: 10.1038/s41598-020-72409-5 (PMC7505842; doi:10.1038/s41598-020-72409-5)
Supplement: Supplementary file 2 — Supplementary Table S2. [file 41598_2020_72409_MOESM2_ESM.xlsx]

## Sheet: Sheet1
Table 2. Severity and distribution scores of ovarian histopathology in ECD and control mice after chlamydia infection
		OVARY						CD4
		INFLAMMATION		Severity & Distribution Score	INFLAMMATORY CELLULAR INFILTRATE		Severity & Distribution Score	IHC
		Sev	Dist		Sev	Dist
Groups*	Mouse ID
Group 1: Control (Normal 12:12 Light Dark Cycle) Sham Infected	401	0	0	0	0	0	0	NEG
	402	0	0	0	0	0	0	NEG
	403	0	0	0	0	0	0	NEG
	404	0	0	0	0	0	0	NEG
	405	0	0	0	0	0	0	POS
	406	0	0	0	0	0	0	NP
Group 2: Control (Normal 12:12 Light Dark Cycle) ZT3 Infected	407	2	2	4	0	0	0	POS
	408	1	2	3	0	0	0	POS
	409	2	1	3	0	0	0	POS
	410	0	0	0	1	1	2	NP
	411	1	1	2	1	2	3	POS
	412	0	0	0	1	2	3	POS
Group 3: Control (Normal 12:12 Light Dark Cycle) ZT15 Infected	413	0	0	0	1	2	3	NEG
	414	0	0	0	1	2	3	NEG
	415	0	0	0	1	2	3	NEG
	416	0	0	0	1	2	3	POS
	417	0	0	0	1	2	3	NEG
	418	0	0	0	1	2	3	NEG
Group 4: ECD (6 Hour Advance Shift) Sham Infected	419	0	0	0	0	0	0	NEG
	420	0	0	0	1	2	3	NEG
	421	0	0	0	0	0	0	NEG
	422	0	0	0	1	2	3	NEG
	423	0	0	0	0	0	0	NEG
	424	0	0	0	1	2	3	NEG
Group 5: ECD (6 Hour Advance Shift) ZT3 Infected	425	0	0	0	1	2	3	POS
	426	0	0	0	0	0	0	NEG
	427	2	2	4	1	2	3	POS
	428	0	0	0	1	2	3	POS
	429	2	2	4	1	2	3	POS
	430	0	0	0	0	0	0	NEG
Group 6: ECD (6 Hour Advance Shift) ZT15 Infected	431	2	1	3	1	2	3	POS
	432	0	0	0	0	0	0	NEG
	433	2	2	4	1	2	3	POS
	434	0	0	0	0	0	0	NEG
	435	0	0	0	1	1	2	NEG
	436	0	0	0	0	0	0	NEG
HISTOPATHOLOGIC SEVERITY GRADES WERE ASSIGNED AS GRADES 0 (NO SIGNIFICANT HISTOPATHOLOGICAL ALTERATIONS); 1 (MINIMAL); 2 (MILD);
3 (MODERATE); OR 4 (SEVERE) BASED ON AN INCREASING EXTENT AND/OR COMPLEXITY OF CHANGE , UNLESS OTHERWISE SPECIFIED
DISTRIBUTION SCORING KEY: 1 - FOCAL; 2 - MULTIFOCAL; 3 - DIFFUSE
